# Supplementary material for: Evaluating Serum Markers for Hormone Receptor-Negative Breast Cancer
Source: PLoS One. 2015 Nov 13;10(11):e0142911. doi: 10.1371/journal.pone.0142911 (PMC4643893; doi:10.1371/journal.pone.0142911)
Supplement: S1 Table — Listing the following characteristics: Surgery Year, Time from mammogram (Mx) to Draw (weeks:days), Time Draw to Surgery (weeks:days), BI-RADS at Diagnosis (Dx), Density at Dx, Ethnicity, Death as of Dec 2014, Recurrence as of June 2014, No Ovaries at Dx, ER/PR status, HER2 status, Ducal histology, Stage, Lymph Nodes (positive / total), Metastasis, Neo-adjuvant treatment (Tx), Age at Dx, Age at Menarche, Age at Menopause, BMI, Age at first contraceptive, Current Hormone Therapy, Years of Hormone Therapy, Currently pregnant, Parity, Children, Smoking (Pack years), Drinking (g Alc / yr), Other Cancer(s). (CSV) [file pone.0142911.s005.csv]

Patient #	Surgery Year	Time Mx to Draw (weeks:days)	Time Draw to Surgery (weeks:days)	BI-RADS at Dx	Density at Dx	Ethnicity	Death as of Dec 2014	Recurrence as of June 2014	No Ovaries at Dx	ER/PR	HER2	Ducal histology	Stage	Lymph Nodes (positive / total)	Metastasis	Neoadj. Tx	Age at Dx	Age at Menarche	Age at Menopause	BMI	Age at first contraceptive	Current Hormone Therapy	Years of Hormone Therapy	Currently pregnant	Parity	Children	Smoking (pPack years)	Drinking (g Alc / yr)	Other Cancer, Year
1	2005	129:0:00	59:0:00	2	1	Hispanic				neg	neg	ductal	1	0/3			51			25					2	2	0	0	Breast 2001
2	2004	56:0:00	0:0:00	3	2	Caucasian				neg	neg	ductal	1	0/1			82	14	50	26			1		5	5	5	0	Breast 2001
3	2004	10:0:00	13:0:00	4	2	Caucasian				neg	neg	ductal	1	0/1			42	12	42	18	21		13		2	2	0	0
4	2005	10:0:00	0:0:00	5	1	Caucasian				neg	neg	ductal	2A	0/3			55	11	50	32	20				5	1	34.5	0
5	2005	43:0:00	0:0:00	4	1	Caucasian				neg	neg	ductal	2A	0/4			54	13	53	33	21				2	2	0	336
6	2005	10:0:00	7:0:00	4	2	Caucasian	Dead	local	no ovaries	neg	neg	ductal	2B	2/6			62	13	47	21	25		15		0	0	0.5	0	Uterus 1990
7	2005	21:0:00	125:0:00	4		Caucasian	Dead	distant		neg	pos	ductal	3B	6/10			37	11	36	36	14			yes	2	1	0.8	0
8	2005		17:0:00		3	Hispanic				neg	neg	ductal	2B	1/4			56	9		33			0		6	6	20	0
9	2005	48:0:00	8:0:00	5	2	Caucasian			no ovaries	neg	neg	ductal	2B	3/18			82	12	52	31	37		0.16		4	2	15	0
10	2005	17:0:00	0:0:00	5	2	Caucasian				neg	neg	metaplastic	3A	1/27			58	12	53	20	24				5	4	0	168
11	2005	33:0:00	0:0:00	4	1	Caucasian				neg	pos	ductal	1	0/5			53	11	50	31	18				2	2	3	0
12	2005	14:0:00	30:0:00	4	1	Caucasian				neg	pos	ductal	1	0/9			45	14	45	33					3	3	13.5	672
13	2005	19:0:00	8:0:00	5	2	Mixed		local		neg	neg	ductal	1	0/2			59	14		30	30		0.08		5	3	0	0	Breast 2009
14	2005	14:0:00	0:0:00	3	1	Caucasian				neg	neg	ductal		UKN	UKN		74	12		27	27		14		5	4	0	70	Skin basal/squamous 1988
15	2005	22:0:00	6:0:00	5		Caucasian	Dead		no ovaries	neg	neg	ductal	3C	13/21			65	11	36	31					6	3	1.2	14	Ovary 1976
16	2005	50:0:00	0:0:00	5	2	Caucasian	Dead	local		neg	pos	ductal	2B	1/14			55	13	55	22					3	3	0	1,456
17	2005	17:0:00	0:0:00	4	3	Caucasian			no ovaries	neg	pos	ductal	2B	1/17			64		61	24		yes			0	0	30	30,660
18	2005	78:0:00	60:0:00	4	1	Mixed				neg	neg	basal-like	2B	0/10			59	11	44	33	25		7		1	1	0	336	Other 1987, Melanoma 1995
19	2005	2:0:00	12:0:00	5	1	Black	Dead	distant		neg	neg	metaplastic	3A	1/10			79	15	60				0		2	2	0	500
20	2005	30:0:00	29:0:00	4	2	Caucasian				neg	pos	ductal	2A	1/4			50	14	50	22	21				1	0	0.1	3,640
21	2005	235:0:00	20:0:00	5	2	Caucasian				neg	pos	ductal	3C	4/18			48	14	48	30	20				6	4	0	0
22	2005	165:0:00	0:0:00	5			Dead	local		neg	neg	ductal	3C	2/?		neo-adj.	56		50				0		5	4	0	70
23	2006	28:0:00	6:0:00	4	2	Caucasian	Dead	recurrent		neg	pos	ductal	4	0/2	yes		88	14	54	20			0.08		7	4	4.5	5,138
24	2006	15:0:00	11:0:00	5	1	Caucasian		local		neg	neg	ductal	2A	1/20			62	13		26					0	0	0	5,110
25	2006		8:0:00	5	2	Caucasian				neg	pos	ductal	3A	5/13			54	16	53	20	21				3	2	0	896
26	2006	7:0:00	7:0:00	4	2	Caucasian	Dead	local		neg	pos	ductal	3A	4/30			37	11	37	46					1	1	0	0
27	2006	14:0:00	8:0:00	5	2					neg	neg	ductal	1	0/3			57			31									Breast 2000
28	2006	178:0:00	0:0:00	5	3	Caucasian				neg	neg	ductal	3C	1/15		neo-adj.	55	14	53	22	19				3	2	0	42
29	2006	7:0:00	14:0:00	4	2	Caucasian				neg	neg	ductal	1	0/1			44	13	44	32	21				1	1	38.25	196
30	2006	11:0:00	8:0:00	4	2	Caucasian			no ovaries	neg	neg	ductal	1	0/1			49	12	42	38	19		6		1	0	11	2,912
31	2006	14:0:00	1:0:00	5	1	Mixed				neg	neg	ductal	2A	1/22			37	13	37	22	19				2	2	0	336
32	2006	31:0:00	4:0:00	2	3	Caucasian	Dead		no ovaries	neg	pos	ductal	4	1/?	yes		59	13	55	22	19	yes	3		4	3	0	0
33	2006	25:0:00	8:0:00	5	2	Caucasian	Dead	distant		neg	neg	ductal	3A	4/29			58	12	40	26	21				1	1	0	2,912
34	2006	17:0:00	2:0:00	5	3	Asian-Filipino				neg	pos	ductal	3C	13/31			41	12	41	21					3	2	0	56
35	2006	8:0:00	7:0:00	1	2	Caucasian	Dead	distant		neg	neg	ductal	1	0/8			50	13	50	23	18				1	0	0.6	5,110
36	2007	6:0:00	13:0:00	5	1	Caucasian				neg	pos	ductal	2A	0/4			57	12	57	23					0	0	0	0
37	2007	11:0:00	209:0:00	5	2	Caucasian				neg	pos	ductal	2B	0/11			57	12	45	19	18				3	3	32	0
38	2007	6:0:00	120:0:00	4	2	Caucasian				neg	neg	ductal	3C	1/23		neo-adj.	51	13	48				0		1	1	0	70
39	2007	127:0:00	0:0:00	4	1	Caucasian	Dead	distant		neg	neg	ductal	3A	9/18		neo-adj.	51	13	50	36	20		1		4	3	4.5	168
40	2007	89:0:00	0:0:00	5	2					neg	neg	ductal	1	0/2			46	15		28					1	1	0	70
41	2007	23:0:00	5:0:00	4		Caucasian				neg	pos	ductal	1	0/3			42	13	42	37	17				3	1	0	728
42	2007	13:0:00	43:0:00	4	2					neg	neg	ductal			UKN		59			24					2	2	0	0	Colon 2003
43	2008	23:0:00	4:0:00	4	2	Caucasian			no ovaries	neg	neg	ductal	1	0/4			58	13	44	21	22		12		3	2	0	28
