# Supplementary material for: Evaluating Serum Markers for Hormone Receptor-Negative Breast Cancer
Source: PLoS One. 2015 Nov 13;10(11):e0142911. doi: 10.1371/journal.pone.0142911 (PMC4643893; doi:10.1371/journal.pone.0142911)
Supplement: S2 Table — (CSV) [file pone.0142911.s006.csv]

Patient Number	Dead	Recurrence	No Ovary	SEER	TN	Dx	Size	Stage	LN pos	Met	Status	Age at Dx	Age at Enrollment	Age at Menarche	Age at Menopause	BMI	Contra Start Age	HT current	HT Years	Preg current	Parity	Children	Pack years	g Alc / yr	Other Cancer	Other Cancer Yr Dx	Kind	α-TP53	CA125	CCL5	COL1A	CTGF	FN1	GDF15	HOXA5	PKM	S100A7	SFRP1	SPARC	SPP1	WFDC2	miR-135b	miR-205	Not used in combination marker
17		Distant		1	1	IDC	4.2	3A	4/29	0	Rdist, alive w BrCA	58	59	12	40	26	21				1	1	0	2,912			Cancer	0.47	1.60	0.74	1.27	0.72	2.60	0.32	0.45	0.93	0.79	0.93	1.05	2.06	0.61	4.36	4.36
28	1	Distant		1	1	IDC	1.6	1	0/8	0	Rdist, D	50	50	13	50	23	18				1	0	0.6	5,110			Cancer	0.39	0.86	0.54	0.91	0.65	1.10	1.17	0.59	0.28	0.94	0.62	1.15	0.91	0.32	3.57	9.46
32	1	Distant		1		IDC	5.5	3B	6/10	0	Rdist, D	37	37	11	36	36	14			1	2	1	0.8	0			Cancer	0.68	2.51	0.74	0.91	0.86	1.12	7.92	0.83	0.74	0.90	0.77	0.75	1.26	0.90	0.85	19.38
37	1	Distant		1	1	IDC	7.5	3A	1/10	0	Rdist, D	79	79														Cancer	1.46	5.14	0.53	0.91	0.50	4.36	0.79	0.80	3.97	0.80	1.25	0.79	2.08	0.77	1.45	5.33
47	1	Distant		1	1	IDC	6.0	3A	9/18	0	Rdist, D	51	51	13	50	36	20		1		4	3	4.5	168			Cancer	0.96	0.69	0.99	1.27	0.47	0.85	0.01	0.42	1.54	1.01	0.67	0.62	2.90	1.31	6.34	18.74
5		Local		1	1	IDC	2.0	1	0/2	0	Rloc	59	59	14		30	30		0.08		5	3	0				Cancer	1.10	0.40	0.80	1.09	0.61	3.88	1.65	1.08	0.89	0.82	0.78	1.35	1.21	0.72	0.99	15.70
12	1	Local		1	1	IDC	20.0	3C	yes	0	Rloc, D	56	56														Cancer	0.30	5.87	1.12	1.10	0.75	0.88	0.61	0.37	5.26	0.89	0.92	1.56	2.86	19.38	1.13	82.54
14	1	Local		1		IDC	3.5	2B	1/14	0	Rloc, D	55	55	13	55	22					3	3	0	1,456			Cancer	0.54	0.61	0.87	0.88	0.56	1.09	0.27	0.43	1.10	0.85	0.94	0.94	1.58	0.53	3.12	5.08
20		Local		1	1	IDC	1.8	2A	1/20	0	Rloc	62	62	13		26	UKN		UKN		0	0	0	5,110			Cancer	0.63	0.71	0.74	1.10	0.75	1.62	0.01	0.56	0.53	0.73	1.10	0.94	1.86	0.32	1.26	3.64
22	1	Local		1		IDC	4.0	3A	4/30	0	Rloc, D	37	36	11	37	46					1	1	0	0			Cancer	0.91	0.61	0.61	0.88	0.66	1.41	0.32	0.87	1.24	0.81	0.80	2.26	1.64	0.22	13.21	18.80
2	1	Local	1	1	2	IDC	4.0	2B	2/6	0	Rloc, D	62	62	13	47	21	25		15		0	0	0.5	0	Uterus	1990	Cancer	0.61	2.08	0.63	0.88	0.66	1.20	5.19	0.56	1.74	0.82	1.13	0.70	1.14	1.36	0.66	5.37
7	1	Progressive		1		IDC	2.8	4	0/2	1	never DF, D	88	88	14	54	20			0.08		7	4	4.5	5,138			Cancer	0.83	0.51	0.44	1.42	0.75	0.41	1.74	0.49	1.56	0.82	1.19	0.74	1.96	2.04	6.85	16.49
1				1	1	IDC	1.5	1	0/1	0		42	42	12	42	18	21		13		2	2	0	0			Cancer	0.07	1.49	0.54	1.09	0.43	0.76	1.23	0.71	0.39	0.69	0.94	0.64	1.22	0.54	1.38	8.76
6				1		IDC	0.9	3A	5/13	0		54	53	16	53	20	21				3	2	0	896			Cancer	0.53	0.80	1.04	0.91	0.90	1.41	2.24	0.88	1.48	0.99	0.98	0.88	1.55	0.90	4.23	15.79
8				1		IDC	5.2	3C	13/31	0		41	41	12	41	21					3	2	0	56			Cancer	0.73	4.34	0.71	1.27	0.54	1.54	2.20	0.46	0.64	0.82	1.28	0.75	1.56	0.72	2.94	2.53
11				1	1	IDC	4.0	3C	1/15	0		55	55	14	53	22	19				3	2	0	42			Cancer	0.71	0.69	0.51	0.91	0.50	0.60	0.43	0.81	0.33	0.76	0.83	0.53	2.37	0.90	1.77	2.71
13				1	2	MET	7.0	3A	1/27	0		58	58	12	53	20	24				5	4	0	168			Cancer	0.15	7.09	0.95	1.10	50.12	1.12	2.04	0.50	1.64	0.90	1.18	0.84	1.87	1.65	6.91	33.12
15				1	1	IDC	7.0	2B	0/10	0		59	59	11	44	33	25		7		1	1	0	336	Melanoma, Other	1995, 1987	Cancer	1.12	0.74	0.86	1.09	0.50	2.77	0.01	1.59	4.88	0.78	0.63	1.01	1.36	0.54	2.01	4.88
16				1	1	IDC	1.4	1	0/3	0		42	42	13	42	37	17				3	1	0	728			Cancer	0.53	2.06	0.95	1.27	0.43	4.73	0.37	0.39	1.20	0.95	1.35	1.35	2.18	0.41	1.89	8.08
19				1		IDC	5.0	2B	0/11	0		57	57	12	45	19	18				3	3	32	0			Cancer	0.39	0.56	0.65	0.88	0.66	1.30	0.79	1.59	0.54	0.87	0.74	0.68	1.88	0.50	5.74	9.03
21				1	1	IDC	1.9	2A	1/22	0		37	37	13	37	22	19				2	2	0	336			Cancer	0.76	1.52	1.04	0.88	0.66	1.49	1.35	0.41		0.83	0.96	0.86		0.22	1.42	10.31	1
23				1	1	IDC	3.1	2A	0/4	0		54	53	13	53	33	21				2	2	0	336			Cancer	22.45	0.51	0.81	1.10	0.66	0.70	1.97	0.68	3.20	0.82	0.90	0.98	1.63	0.25	1.13	5.96
25				1		IDC	0.1	2A	1/4	0		50	50	14	50	22	21				1	0	0.1	3,640			Cancer	0.70	0.69	1.15	0.91	0.72	2.05	0.35	0.46	0.39	0.84	1.45	1.05	1.17	0.95	1.16	2.15
26			1	1	1	IDC	0.5	1	0/1	0		49	49	12	42	38	19		6		1	0	11	2,912			Cancer	1.18	1.72	0.97	0.88	0.85	0.90	1.53	0.64	1.51	1.00	0.61	1.19	1.23	0.61	1.21	3.08
27				1		IDC	0.4	1	0/9	0		45	45	14	45	33					3	3	13.5	672			Cancer	0.90	1.03	0.88	0.91	0.50	3.24	1.25	2.19	1.27	0.88	2.62	1.13	1.16	0.84	1.17	1.14
29				1	2	IDC	1.3	1	0/1	0		44	44	13	44	32	21				1	1	38.25	196			Cancer	0.89	0.69		0.91	0.58	1.54	0.66	1.54		0.92	1.24	1.16		0.38	2.31	16.60	1
30	1		1	1	1	IDC	2.0	3C	13/21	0	D	65	65	11	36	31					6	3	1.2	14	Ovary	1976	Cancer	0.33	1.26	1.03	0.91	0.43	2.04	3.97	0.77	1.24	0.93	1.17	0.88	1.31	4.07	0.82	6.71
31				1		IDC	3.8	2A	0/4	0		57	57	12	57	23					0	0	0				Cancer	0.79	0.69	0.92	0.73	0.72	3.34	0.47	0.52	0.56	0.92	0.73	1.48	2.19	0.66	1.98	1.98
33				1	1	IDC	2.1	2A	0/3	0		55	54	11	50	32	20				5	1	34.5	0			Cancer	1.25	26.58	0.88	0.77	0.75	1.37	0.28	0.36	1.00	1.04	0.70	1.87	1.04	0.39	8.78	4.47
34				1		IDC	0.3	1	0/5	0		53	53	11	50	31	18				2	2	3	0			Cancer	1.03	0.56	0.31	1.10	0.61	0.14	0.12	0.39	1.58	1.04	1.06	1.03	0.88	0.91	3.85	10.94
35			1	1		IDC	3.7	2B	1/17	0		64	64		61	24		1	UKN		0	0	30	30,660			Cancer	0.51	1.77	1.03	0.91	1.84	1.91	3.69	0.45	1.41	0.95	1.21	1.67	3.94	1.54	1.11	9.82
36			1	1	1	IDC	0.2	1	0/4	0		58	58	13	44	21	22		12		3	2	0	28			Cancer	1.02	0.61	0.52	0.88	0.75	0.62	0.02	0.56	2.67	0.87	1.74	0.98	0.87	0.37	1.66	2.77
39				1	1	IDC	1.5	1	0/1	0		82	82	14	50	26			1		5	5	5	0	Breast	2001	Cancer	0.09	0.46	0.66	0.91	0.65	2.30	0.01	0.59	0.45	0.84	2.83	0.86	1.61	0.75	1.02	15.44
40				1	1	IDC	3.2	2B	1/4	0		56	56														Cancer	1.29	1.32	0.73	1.10	26.07	1.08	2.91	0.55	2.76	0.99	1.16	1.42	1.34	1.98	0.79	5.15
41			1	1	1	IDC	5.0	2B	3/18	0		82	81	12	52	31	37		0.16		4	2	15	0			Cancer	0.70	0.91		1.10	0.56	1.53	1.05	0.47		0.89	0.87	0.90		0.70	3.13	14.88	1
42				1	1	IDC	1.0					74	74	12		27	27		14		5	4	0	70	Skin basal/sq	1988	Cancer	0.55	2.84	0.56	1.21	0.94	0.72	4.19	1.75	1.18	0.81	0.91	0.94	2.89	1.50	2.44	5.64
43				1		IDC	11.0	3C	4/18	0		48	48	14	48	30	20				6	4	0	0			Cancer	3.81	0.69	1.18	1.09	0.43	1.44	0.41	0.50	0.84	0.85	0.78	1.20	2.29	1.18	8.75	12.29
44				1	1	IDC	2.0	1	0/3	0		57	57														Cancer	0.72	0.46	1.14	0.91	0.65	1.35	0.49	0.64	1.37	0.90	0.72	0.69	1.27	0.52	0.68	2.04
46	1		1	1		IDC	1.0			0	D (SEER)	59	58	13	55	22	19	1	3		4	3	0				Cancer	1.12	5.60	0.72	1.09	15.14	1.50	2.32	0.51	2.23	1.23	1.03	0.98	1.92	0.63	4.46	25.77
48				1	1	IDC	1.8	3C	1/23	0		51	51														Cancer	0.14	0.57	1.02	1.09	0.43	2.95	0.28	0.49	2.01	0.83	1.07	0.96	1.98	0.48	0.91	11.46
50				1	1	IDC	1.5	1	0/2	0		46	46														Cancer	0.51	0.51	1.08	0.73	0.43	0.67	1.16	0.72	1.95	0.74	0.89	0.75	1.35	0.54	2.66	2.27
51				1	1	IDC	0.8	1	0/3	0		51	51												Breast	2001	Cancer	0.91	0.69	0.79	0.91	0.79	0.69	1.54	0.36	0.36	0.74	0.70	0.58	1.39	0.77	0.84	2.49
52					1	IDC	0.3	2A	0/3	0	From Cedars	59	59			24					2	2	0	0	Colon	2003	Cancer	0.31	0.41	0.80	0.88	0.47	0.50	1.58	0.37	0.39	0.66	0.71	0.41	0.88	0.41	13.47	15.51
53												42															Normal	1.35	4.71	1.11	0.88	0.71	2.36	1.06	1.41	1.74	1.12	1.08	0.57	1.12	0.27	1.03	15.12
55												58															Normal	0.61	0.91	0.69	1.09	0.94	1.00	1.67	0.52	0.72	0.91	0.71	0.86	2.21	1.15	0.96	1.49
56												49															Normal	0.75	0.80	1.17	0.91	0.65	1.09	0.18	0.40	0.75	0.93	0.72	1.33	1.38	0.68	1.01	15.42
60												50															Normal	0.93	0.61	0.93	0.88	1.32	0.51	1.07	0.39	0.97	0.81	0.89	0.74	1.45	0.72	0.88	0.88
61												62															Normal	0.18	0.46	0.93	1.36	0.90	1.17	0.57	0.57	1.30	1.05	0.87	1.43	1.97	1.81	1.13	0.93
62												56															Normal	0.55	0.71	0.80	0.88	1.18	1.56	0.73	0.95	2.21	0.69	2.45	1.11	1.88	0.58	0.61	0.87
63												59															Normal	0.32	0.51	0.47	1.10	0.85	0.94	2.36	0.50	0.61	0.93	0.77	0.68	0.54	0.58	15.76	10.01
64												81															Normal	0.30	0.46	0.55	1.09	0.79	3.02	1.02	1.37	1.56	0.91	1.12	0.92	1.71	1.36	0.81	7.17
65												54															Normal	0.35	1.26	0.96	1.27	1.01	1.70	1.59	0.46	0.26	0.84	0.98	0.83	2.83	0.88	0.69	2.42
66												57															Normal	0.44	0.61	0.71	1.10	0.56	0.86	0.02	0.42	1.63	0.77	0.79	0.86	1.22	0.46	3.11	15.02
69												54															Normal	0.37	0.71	0.59	1.53	0.85	1.11	0.51	0.55	1.13	0.85	3.95	0.49	1.21	0.49	1.35	3.98
70												46															Normal	0.82	0.51	0.80	1.32	0.66	1.29	2.29	0.36	0.83	0.70	0.90	0.82	1.53	0.58	2.00	1.85
71												47															Normal	0.75	3.66	0.87	0.91	1.23	2.56	1.13	0.58	1.33	0.75	1.17	0.75	0.99	0.50	2.64	39.39
72												53															Normal	0.63	1.71	0.96	1.27	0.58	2.60	1.47	0.57	1.46	0.96	0.73	0.94	0.75	1.45	3.50	19.21
73												57															Normal	0.48	0.51	0.74	0.73	0.54	0.94	2.07	0.53	0.25	0.82	0.87	1.09	0.81	0.32	4.05	17.66
75												38															Normal	0.20	2.97	0.98	0.73	0.50	0.91	1.13	0.52	1.04	0.76	0.46	0.90	1.46	0.81	0.84	10.51
76												47															Normal	0.35	0.57	0.63	1.27	0.90	2.29	0.67		1.15	0.79		1.16	1.08	0.81	1.23	25.95
77												47															Normal	0.44	1.06	0.90	0.88	0.85	0.97	0.36	0.61	0.76	0.74	1.28	0.68	1.14	0.30	1.28	17.54
79												50															Normal	0.47	4.51	0.50	0.91	0.79	2.24	0.01	0.50	1.03	1.04	0.67	1.01	1.19	1.00	3.55	13.11
80												57															Normal	0.62	3.65	0.76	1.10	0.47	0.94	0.96	0.96	1.10	0.71	1.20	1.89	1.63	1.27	0.97	2.50
82												53															Normal	0.52	3.77	0.38	1.09	0.72	4.31	0.81	0.43	0.75	0.76	0.71	0.60	2.45	0.88	1.73	7.30
83												61															Normal	0.17	0.71	0.50	0.88	0.61	1.03	0.49	0.49	0.83	0.90	0.89	0.57	1.37	0.60	1.02	3.14
84												52															Normal	0.84	0.46	0.62	1.09	0.58	0.53	1.20	0.48	0.75	0.83	0.66	1.03	1.26	0.86	0.98	0.98
85				1								83													Other	2012	Normal	0.57	0.46	0.50	0.99	0.75	0.42	1.17	0.72	2.56	0.88	1.15	1.07	2.10	1.57	0.96	8.28
86												68															Normal	1.01	0.69	0.92	1.09	0.43	-0.01	1.83	0.48	0.48	0.81	0.82	0.94	1.16	1.29	0.65
87												55															Normal	0.46	0.86	0.69	1.10	0.85	0.84	0.07	0.62	0.75	0.89	1.41	0.82	1.65	0.42	5.70	10.56
88												45															Normal	0.51	5.47	0.41	1.10	0.80	2.11	0.10	0.49	0.78	1.29	1.30	1.52	0.58	0.42	5.88
89												81															Normal	0.44	11.29	0.84	1.10	0.85	1.00	0.01	0.41	0.69	0.83	0.87	0.70	2.81	2.85	1.13	12.16
90												45															Normal	0.83	0.80	0.68	0.91	1.01	0.74	0.29	0.53	0.54	0.92	0.68	1.95	2.32	0.32	5.94	4.10
91				1								47													Breast	2012	Normal	0.43	1.37	0.77	1.64	0.36	1.04	1.08	0.81	0.65	0.74	0.75	1.13	1.44	0.45	8.27	18.72
92												49															Normal	0.58	0.57	0.95	0.91	0.43	1.46	0.27	0.55	0.78	0.89	0.79	0.96	1.59	1.24	9.11	8.71
93												50															Normal	0.53	0.57	0.93	0.91	1.95	0.26	0.47	0.87	1.23	0.79	2.20	1.05	1.28	0.90	7.21	2.79
94												69															Normal	0.42	0.41	0.66	1.10	0.66	0.93	0.39	0.57	1.65	0.83	0.76	1.64	1.09	0.58	37.68	4.76
97												75															Normal	0.89	0.51	0.91	1.97	0.56	1.34	1.09	1.26	1.31	0.72	1.10	1.03	1.66	0.52	1.38	2.24
98												52															Normal	0.51	0.61	0.65	0.88	0.61	0.77	1.24	1.17	1.19	0.80	1.07	0.66	2.10	0.13	2.82	19.40
99												51															Normal	0.92	0.46	0.78	1.09	0.50	0.14	0.25	1.41	0.55	0.70	1.12	0.62	1.66	0.68	0.92	0.92
100												64															Normal	0.39	0.41	1.04	0.88	0.66	1.51	3.59	0.56	1.24	0.77	0.85	0.72	1.97	0.79	5.16	2.52
101												45															Normal	0.38	0.69	0.30	0.91	0.50	1.66	0.85	1.29	0.28	0.74	0.63	0.66	1.51	0.48	2.23	4.08
102												56															Normal	1.87	0.81	0.65	0.88	2.35	1.30	2.13	0.46	0.69	0.76	0.82	1.87	1.17	1.38	1.55	7.96
103												55															Normal	0.36	0.41	0.72	0.88	0.56	1.60	1.34	0.84	3.28	0.94	0.87	0.96	1.01	0.52	0.79	5.04
104												55															Normal	0.44	0.51	0.48	0.88	0.94	0.72	0.77	1.07	1.08	0.90	1.09	0.62	1.35	0.35	2.59	2.48
107												44															Normal	0.53	0.61	0.74	1.10	0.75	0.93	0.06	0.82	0.54	1.06	1.13	1.60	1.54	0.66	14.93	5.15
108												54															Normal	0.57	1.01	0.31	1.10	0.85	0.88	2.40	0.37	1.65	0.98	0.88	0.59	1.65	0.92	22.54	22.05
109												56															Normal	0.50	0.61	0.92	1.10	0.66	1.05	2.15	0.37	3.14	0.86	0.85	0.66	1.88	0.38	9.13	26.50
110												70															Normal	0.10	0.51	0.70	1.10	2.26	0.79	0.01	0.58	1.17	0.71	0.81	0.55	1.46	0.63	5.05	19.08
112												63															Normal	0.47	0.46	0.76	0.73	0.65	0.99	1.25	1.12	1.23	0.82	0.89	1.16	1.61	0.77	1.64	5.41
113												58															Normal	0.32	0.80	0.85	1.09	0.47	1.10	0.75	0.45	1.59	0.76	0.82	0.79	1.49	0.97	1.02	2.33
114												57															Normal	0.38	0.57	0.91	0.73	0.50	1.04	0.14	0.57	1.03	0.90	1.00	0.71	1.26	0.81	4.67	8.32
115												63															Normal	0.46	0.71	0.66	0.88	0.94	1.20	1.23	0.51	0.81	0.84	1.23	1.19	1.63	0.37	1.01	13.56
116												66															Normal	0.59	0.71	0.66	1.10	0.56	1.00	3.45	0.45	0.43	0.81	1.13	0.57	2.30	1.56	1.05	2.91
117												70															Normal	0.58	1.27	0.72	1.32	0.85	1.20	1.16	0.42	3.24	1.01	1.01	0.78	1.95	1.77	0.67	1.86
118												50															Normal	0.23	12.40	0.84	0.91	0.61	1.42	0.67	0.49	0.65	1.14	0.85	0.90	1.51	1.18	0.79	8.54
119												50															Normal	0.68	1.14	0.62	0.91	0.83	1.23	0.20	0.52	0.78	0.83	1.24	1.58	2.57	1.09	1.78	25.69
120												46															Normal	0.22	1.71	0.60	0.91	0.68	1.54	1.28	0.62	1.77	1.01	0.89	0.83	0.97	1.54	26.10	13.90
121												37															Normal	0.29	0.61	0.69	0.77	1.18	0.82	0.59	0.60	0.78	0.85	1.95	0.66	1.03	0.44	1.58	21.08
122												45															Normal	0.21	0.57	0.68	1.09	0.65	4.79	0.96	0.65	0.89	0.83	1.15	0.88	1.61	0.50
123												51															Normal	0.51	0.51	0.85	1.10	0.99	0.49	1.73	0.48	0.26	0.88	0.98	0.92	1.52	0.31	2.73	16.94
125												54															Normal	0.49	0.51	0.50	1.10	1.32	1.04	0.46	0.41	1.58	0.84	0.86	0.62	1.78	0.68	0.81	1.70
126												71															Normal	0.11	0.34	0.85	1.00	0.36	1.73	1.79	0.96	4.66	0.85	1.25	0.75	1.84	1.54	1.55	1.29
127												86															Normal	1.17	0.51	0.61	0.88	0.56	1.28	5.13	0.39	0.51	0.77	0.70	0.92	1.64	1.44	4.59	11.36
128												52															Normal	0.56	0.61	1.05	0.66	0.56	0.67	0.91	0.48	1.03	0.74	0.77	0.66	1.51	0.36	0.78	11.22
129												46															Normal	0.83	0.71	0.39	0.99	0.89	0.87	1.27	0.65	0.71	0.72	1.16	0.82	1.31	0.77	5.73	19.81
130												59															Normal	0.23	0.41	0.87	0.88	0.66	1.48	0.29	0.53	0.55	0.75	0.95	0.66	1.79	0.69	0.96	0.96
131												42															Normal	0.52	0.34	0.61	1.27	1.66	1.22	2.97	1.19	0.58	0.72	0.92	0.68	1.20	0.18	0.78	11.06
132												37															Normal	0.21	0.57	0.65	0.91	0.83	0.48	0.23	0.44	0.72	0.95	1.06	0.98	1.19	0.79	6.34	39.70
133												55															Normal	0.70	1.94	0.97	0.91	0.43	2.76	1.10	0.72	0.81	0.94	1.10	0.96	1.86	0.50	0.95	14.71
134												59															Normal	0.52	0.80	1.07	0.91	1.37	1.97	2.88	0.54	2.12	0.88	1.19	0.75	1.38	1.43	0.95	11.20
135												45															Normal	3.31	0.51	0.38	0.66	1.04	0.74	0.66	1.30	0.66	0.87	1.27	0.86	0.89	0.62	2.15	12.71
136												50															Normal	0.74	0.51	0.94	1.32	0.85	0.42	0.30	0.52	0.51	0.87	0.69	0.94	1.59	0.46	1.87	40.44
137												52															Normal	0.23	0.71	0.97	1.32	0.75	0.36	0.34	0.46	1.74	0.86	1.09	1.19	1.73	0.68	0.90	4.53
138												51															Normal	0.30	0.80	1.07	0.91	3.57	1.59	0.95	1.12	0.33	0.94	0.68	0.45	1.73	0.70	2.33	11.97
139												58															Normal	0.27	0.91	0.94	0.91	0.65	0.64	1.66	0.55	0.78	0.83	1.51	1.09	0.94	1.18	0.88	12.13
140												60															Normal	0.67	0.80	1.01	0.91	1.15	1.68	1.06	0.58	0.95	0.82	0.82	1.13	2.30	2.17	4.52	15.94
141												55															Normal	0.72	0.80	1.00	0.91	0.50	3.86	0.39	0.45	3.33	0.84	1.12	0.53	2.29	0.45	5.50	23.50
142												59															Normal	0.79	0.81	0.68	0.88	1.88	0.80	1.52	0.43	1.62	0.87	1.07	1.39	1.23	0.93	0.74	2.72
143												50															Normal	0.74	0.91	0.99	0.91	0.61	3.44	1.56	0.50	0.97	0.98	0.57	0.86	1.23	0.59	1.72	20.10
144												58															Normal	0.72	0.51		1.10	0.56	1.73	0.36	0.44	0.64	0.84	0.87	1.13		0.75	6.32	7.69	1
145												50															Normal	0.91	0.61	0.91	1.10	0.61	0.37	2.72	0.42	2.99	0.82	0.97	0.72	2.74	3.41	23.87	9.66
146												62															Normal	0.46	0.51	0.95	1.10	0.75	1.20	0.15	0.59	1.31	0.75	1.31	0.78	1.32	0.25	0.86	12.10
148												37															Normal	0.12	0.76	0.93	0.88	0.99	1.04	3.15	0.46	0.72	0.83	1.14	0.98	1.42	0.52	0.74	10.54
149												62															Normal	0.57	0.41	0.74	1.32	0.85	0.33	2.53	0.73	0.64	0.86	0.89	0.94	1.49	0.72	2.62	10.52
150												42															Normal	0.25	1.26	0.86	0.91	0.58	0.08	0.14	0.74	0.22	0.89	0.98	1.13	1.33	0.14	1.26	39.03
152												38															Normal	0.50	0.69	0.56	0.91	0.36	0.26	0.42	2.12	0.50	0.76	0.89	0.56	1.66	0.90	0.82	14.69
153												47															Normal	0.32	1.94	1.16	0.91	0.86	-0.02	0.27	0.50	0.49	0.76	0.93	0.71	1.22	0.43	16.52	17.39
155												48															Normal	0.27	0.69	0.96	0.73	0.58	2.99	0.34	0.49	1.15	0.85	1.27	1.03	1.66	0.77	0.94	8.13
156												50															Normal	0.54	0.57	1.13	0.91	1.30	2.33	0.56	0.59	1.14	0.98	0.80	1.30	1.79	0.72	7.32	11.92
157												42															Normal	0.35	0.51	0.89	0.88	0.56	1.02	0.29	0.43	1.02	0.72	0.83	0.94	1.45	0.56	19.41	44.05
